# Supplementary material for: The Resection Rate of Synchronously Detected Liver and Lung Metastasis from Colorectal Cancer Is Low—A National Registry-Based Study
Source: Cancers (Basel). 2023 Feb 23;15(5):1434. doi: 10.3390/cancers15051434 (PMC10000535; doi:10.3390/cancers15051434)
Supplement: Supplementary file 1 [file cancers-15-01434-s001.zip]

Archive with 1 entries (1 files):
- cancers-2213250-supplementary.pdf
